# Supplementary material for: Efficacy and Safety of PD-1 Inhibitor-Based Regimens in Patients with Melanoma: A Systematic Review and Meta-Analysis of Randomized Controlled Trials
Source: J Clin Med. 2026 Jun 17;15(12):4721. doi: 10.3390/jcm15124721 (PMC13300751; doi:10.3390/jcm15124721)
Supplement: Supplementary file 1 [file jcm-15-04721-s001.zip]

Archive with 1 entries (1 files):
- jcm-4339634-supplementary.pdf
